# Supplementary material for: Remodeling of lipid-foam prototissues by network-wide tension fluctuations induced by active particles
Source: Nat Commun. 2025 Feb 27;16:2026. doi: 10.1038/s41467-025-57178-x (PMC11868539; doi:10.1038/s41467-025-57178-x)
Supplement: Supplementary file 8 — Source Data [file 41467_2025_57178_MOESM8_ESM.xlsx]

## Sheet: Fig. 1c
Figure 1c.
	FRAP experiment performed on compartments encapsulated with water-soluble dye (green), initial profile (t=0)
	Distance_(microns)	Gray_Value	Relative Intensity
	0	41064	0.713311
	0.2784	44952.8	0.780863
	0.5568	40536.7	0.704152
	0.8352	38501.8	0.668804
	1.1136	47296.6	0.821577
	1.3921	46259.1	0.803553
	1.6705	46523	0.808138
	1.9489	39101.3	0.679218
	2.2273	38558.9	0.669796
	2.5057	44633.4	0.775315
	2.7841	49832	0.865617
	3.0625	55348.9	0.96145
	3.3409	54906.9	0.953773
	3.6193	50995.8	0.885833
	3.8977	51784	0.899526
	4.1761	55956.5	0.972004
	4.4546	48265.8	0.838411
	4.733	43516.6	0.755915
	5.0114	39504.2	0.686216
	5.2898	41144	0.714702
	5.5682	45497.9	0.790331
	5.8466	49462.8	0.859205
	6.125	53648.9	0.93192
	6.4034	42892.2	0.745068
	6.6818	44407.8	0.771396
	6.9602	52252	0.907655
	7.2387	51684	0.897789
	7.5171	47569.6	0.826318
	7.7955	38910.2	0.675898
	8.0739	36339.8	0.631248
	8.3523	45685.3	0.793586
	8.6307	36767.9	0.638685
	8.9091	33566.3	0.583071
	9.1875	31880	0.553779
	9.4659	31755.4	0.551615
	9.7444	33483.5	0.581633
	10.0228	32887	0.571271
	10.3012	49405.9	0.858216
	10.5796	44632.4	0.775296
	10.858	41932.4	0.728396
	11.1364	38327.8	0.665781
	11.4148	51914.3	0.901789
	11.6932	46096.4	0.800728
	11.9716	41986.7	0.729339
	12.25	43718.1	0.759416
	12.5285	38659.4	0.671541
	12.8069	38763.8	0.673355
	13.0853	43828.7	0.761336
	13.3637	42566.1	0.739404
	13.6421	46789.4	0.812766
	13.9205	48224.1	0.837688
	14.1989	57568.1	1
	14.4773	53138.9	0.923061
	14.7557	43945.4	0.763364
	15.0341	43115.2	0.748942
	15.3125	40793.8	0.708618
	15.591	47266.6	0.821054
	15.8694	46089.2	0.800604
	16.1478	53657.5	0.93207
	16.4262	53567.9	0.930513
	16.7046	43731.6	0.75965
	16.983	39982.2	0.69452
	17.2614	49162.8	0.853994
	17.5398	49740.1	0.864022
	17.8182	36310.2	0.630734
	18.0966	43577	0.756964
	18.3751	46441.9	0.806729
	18.6535	48930	0.84995
	18.9319	45183.1	0.784863
	19.2103	41703.3	0.724416
	19.4887	44406	0.771364
	FRAP experiment performed on compartments encapsulated with water-soluble dye (green), final profile (t=0)
	Distance_(microns)	Gray_Value	Relative Intensity
	0	45361	0.787953
	0.2784	30740.4	0.533984
	0.5568	26059.6	0.452674
	0.8352	29882.5	0.519081
	1.1136	36500.5	0.63404
	1.3921	27890.3	0.484474
	1.6705	40239.3	0.698986
	1.9489	40534.1	0.704106
	2.2273	37601	0.653157
	2.5057	34671.4	0.602268
	2.7841	36118.7	0.627408
	3.0625	40212.9	0.698527
	3.3409	38288.7	0.665102
	3.6193	36044.8	0.626125
	3.8977	35768.4	0.621323
	4.1761	29714.6	0.516164
	4.4546	36311.9	0.630764
	4.733	32324.1	0.561492
	5.0114	33929.3	0.589377
	5.2898	35897.9	0.623572
	5.5682	38247.6	0.664389
	5.8466	32808.1	0.569901
	6.125	29713.4	0.516143
	6.4034	30069.7	0.522332
	6.6818	28195.8	0.489782
	6.9602	26104.5	0.453454
	7.2387	29188.7	0.507029
	7.5171	27801.1	0.482925
	7.7955	25005.7	0.434367
	8.0739	25518.1	0.443268
	8.3523	28904.9	0.502099
	8.6307	18234.2	0.316741
	8.9091	17635.7	0.306345
	9.1875	12153.5	0.211114
	9.4659	13266.6	0.23045
	9.7444	5550.5	0.0964162
	10.0228	10012.2	0.17392
	10.3012	4598.68	0.0798825
	10.5796	577.592	0.0100332
	10.858	0	0
	11.1364	0	0
	11.4148	0	0
	11.6932	0	0
	11.9716	0	0
	12.25	0	0
	12.5285	0	0
	12.8069	0	0
	13.0853	0	0
	13.3637	0	0
	13.6421	0	0
	13.9205	0	0
	14.1989	0	0
	14.4773	0	0
	14.7557	0	0
	15.0341	0	0
	15.3125	0	0
	15.591	0	0
	15.8694	0	0
	16.1478	0	0
	16.4262	0	0
	16.7046	0	0
	16.983	0	0
	17.2614	0	0
	17.5398	0	0
	17.8182	0	0
	18.0966	0	0
	18.3751	0	0
	18.6535	0	0
	18.9319	0	0
	19.2103	0	0
	19.4887	0	0

## Sheet: Fig. 1d
Figure 1d.
	FRAP experiment performed on lipid dye (red), initial profile (t=0)
	Distance_(microns)	Gray_Value	Relative Intensity
	0	27	0.0145192
	0.7607	84.784	0.0455923
	1.5214	57.246	0.0307838
	2.2821	37.962	0.0204139
	3.0427	41.834	0.0224961
	3.8034	57.332	0.0308301
	4.5641	172.256	0.0926301
	5.3248	17.36	0.00933528
	6.0855	118.498	0.0637219
	6.8462	136.111	0.0731932
	7.6069	154.969	0.0833341
	8.3676	119.758	0.0643995
	9.1282	461.384	0.248108
	9.8889	369.446	0.198668
	10.6496	476.187	0.256068
	11.4103	964.965	0.518907
	12.171	1859.61	1
	12.9317	1114	0.59905
	13.6924	320.955	0.172592
	14.453	146.86	0.0789735
	15.2137	36.768	0.0197719
	15.9744	196.713	0.105782
	16.7351	201.706	0.108467
	17.4958	150.794	0.081089
	18.2565	260.069	0.139851
	19.0172	23.824	0.0128113
	19.7778	91.727	0.0493259
	20.5385	196.471	0.105652
	21.2992	209.021	0.1124
	22.0599	415.92	0.22366
	22.8206	321.644	0.172963
	23.5813	221.043	0.118865
	24.342	40.1	0.0215636
	25.1027	109.531	0.0588999
	25.8633	118	0.0634541
	FRAP experiment performed on lipid dye (red), final profile (t=150s)
	Distance_(microns)	Gray_Value	Relative Intensity
	0	0	0
	0.7607	162.13	0.0871849
	1.5214	45.606	0.0245245
	2.2821	211.536	0.113753
	3.0427	230.284	0.123834
	3.8034	119.818	0.0644317
	4.5641	8.502	0.00457192
	5.3248	3.521	0.00189341
	6.0855	19.571	0.0105242
	6.8462	16.125	0.00867116
	7.6069	52.571	0.0282699
	8.3676	255.111	0.137185
	9.1282	270.443	0.14543
	9.8889	237.535	0.127734
	10.6496	415.799	0.223594
	11.4103	679.695	0.365504
	12.171	330.699	0.177832
	12.9317	290.5	0.156215
	13.6924	127.159	0.0683793
	14.453	89.01	0.0478648
	15.2137	72.983	0.0392464
	15.9744	56.779	0.0305327
	16.7351	90.851	0.0488548
	17.4958	56.801	0.0305445
	18.2565	127.353	0.0684836
	19.0172	142.095	0.0764111
	19.7778	160.173	0.0861325
	20.5385	180.028	0.0968094
	21.2992	47.225	0.0253951
	22.0599	20.901	0.0112394
	22.8206	43.228	0.0232457
	23.5813	31.116	0.0167325
	24.342	55.834	0.0300245
	25.1027	19.931	0.0107178
	25.8633	256	0.137663
	Fluorescence recovery of lipid dye (red) over time
	t [s]	Mean signal	Relative Intensity
	0	1146.36	0.893276
	1	1082.56	0.843561
	2	1282.32	0.999223
	3	1153.44	0.898796
	4	1271.32	0.990653
	5	1126.11	0.877502
	6	1283.32	1
	7	1175.24	0.915788
	8	1172	0.913261
	9	1251.37	0.975108
	10	130.867	0.101976
	11	134.68	0.104947
	12	190.747	0.148636
	13	144.283	0.11243
	14	174.553	0.136017
	15	213.578	0.166427
	16	194.734	0.151743
	17	268.024	0.208853
	18	206.122	0.160617
	19	315.827	0.246102
	20	222.638	0.173487
	21	283.863	0.221195
	22	316.798	0.246859
	23	344.357	0.268334
	24	313.578	0.24435
	25	307.276	0.239439
	26	386.796	0.301404
	27	322.518	0.251316
	28	300.393	0.234076
	29	322.617	0.251393
	30	339.007	0.264165
	31	339.115	0.264249
	32	332.768	0.259303
	33	355.331	0.276885
	34	361.383	0.281601
	35	382.7	0.298212
	36	457.679	0.356638
	37	319.607	0.249048
	38	441.152	0.34376
	39	383.904	0.29915
	40	376.164	0.293119
	41	441.321	0.343891
	42	401.163	0.312599
	43	418.133	0.325823
	44	500.073	0.389673
	45	418.161	0.325844
	46	436.407	0.340062
	47	522.639	0.407257
	48	502.683	0.391707
	49	441.503	0.344033
	50	490.913	0.382535
	51	443.935	0.345928
	52	477.787	0.372307
	53	442.353	0.344696
	54	417.836	0.325591
	55	487.578	0.379936
	56	402.054	0.313293
	57	508.787	0.396463
	58	493.6	0.384629
	59	587.714	0.457966
	60	455.323	0.354802
	61	496.172	0.386633
	62	430.503	0.335462
	63	470.184	0.366382
	64	601.307	0.468558
	65	439.047	0.342119
	66	474.56	0.369792
	67	565.699	0.440811
	68	471.464	0.36738
	69	543.83	0.42377
	70	498.495	0.388443
	71	502.487	0.391554
	72	539.53	0.420419
	73	583.306	0.454531
	74	510.242	0.397597
	75	455.935	0.355279
	76	503.573	0.3924
	77	495.026	0.38574
	78	489.576	0.381493
	79	474.927	0.370078
	80	555.567	0.432916
	81	539.85	0.420668
	82	459.692	0.358207
	83	566.314	0.44129
	84	591.399	0.460837
	85	577.672	0.45014
	86	521.376	0.406273
	87	526.491	0.410259
	88	605.679	0.471964
	89	631.068	0.491748
	90	702.787	0.547634
	91	579.514	0.451576
	92	688.522	0.536518
	93	613.785	0.478281
	94	591.181	0.460667
	95	627.197	0.488732
	96	588.603	0.458658
	97	592.32	0.461555
	98	606.507	0.47261
	99	677.962	0.52829
	100	555.28	0.432692
	101	582.651	0.45402
	102	596.934	0.46515
	103	654.105	0.509699
	104	559.461	0.43595
	105	590.724	0.460311
	106	569.722	0.443946
	107	607.886	0.473684
	108	541.047	0.421601
	109	486.502	0.379098
	110	743.812	0.579602
	111	567.747	0.442407
	112	498.669	0.388579
	113	548.541	0.427441
	114	676.067	0.526813
	115	473.282	0.368796
	116	587.626	0.457897
	117	506.874	0.394972
	118	647.975	0.504923
	119	560.005	0.436374
	120	584.829	0.455717
	121	649.074	0.505779
	122	678.104	0.5284
	123	632.445	0.492821
	124	702.183	0.547163
	125	521.02	0.405995
	126	540.14	0.420894
	127	577.676	0.450144
	128	629.017	0.49015
	129	604.263	0.470861
	130	538.642	0.419727
	131	520.487	0.40558
	132	499.492	0.38922
	133	640.969	0.499463
	134	632.427	0.492807
	135	646.512	0.503783
	136	602.157	0.46922
	137	599.697	0.467303
	138	515.168	0.401435
	139	616.068	0.48006
	140	576.133	0.448941
	141	578.846	0.451055
	142	651.891	0.507974
	143	624.178	0.486379
	144	591.352	0.4608
	145	648.925	0.505663
	146	707.375	0.551209
	147	604.843	0.471313
	148	501.137	0.390502
	149	553.929	0.431639
	150	653.866	0.509513
	151	681.219	0.530828
	152	569.536	0.443801
	153	698.495	0.54429
	154	560.646	0.436873
	155	648.187	0.505088
	156	614.904	0.479153
	157	628.993	0.490131
	158	518.406	0.403958
	159	531.413	0.414094
	160	678.619	0.528802
	161	622.144	0.484794
	162	699.461	0.545042
	163	757.423	0.590208
	164	676.388	0.527063
	165	582.922	0.454231
	166	650.34	0.506766
	167	602.079	0.469159
	168	637.924	0.497091
	169	641.474	0.499857
	170	692.564	0.539668
	171	625.588	0.487478
	172	526.159	0.41
	173	670.329	0.522342
	174	596.27	0.464633
	175	576.292	0.449065
	176	647.094	0.504236
	177	625.051	0.48706
	178	593.15	0.462201
	179	755.669	0.588841
	180	640.67	0.499231
	181	578.991	0.451168

## Sheet: Fig. 1g
Figure 1g.
	tension mN/m
	1.78873
	1.89857
	1.63183
	1.25525
	1.20818

## Sheet: Fig 2d
Figure 2d
	Source data for spatial map of measured vertex displacement (heat-killed control)
	X_um	Y_um	stdev_um	color_R	color_B	size
	6.65781	23.7788	0.469952	0.0406478	0.959352	170.986
	106.529	4.28007	0.462148	0.0376887	0.962311	168.644
	115.089	15.6941	0.462148	0.0376887	0.962311	168.644
	109.858	26.6319	0.462148	0.0376887	0.962311	168.644
	115.089	33.2904	0.462148	0.0376887	0.962311	168.644
	109.858	48.5084	0.462148	0.0376887	0.962311	168.644
	102.249	50.8868	0.462148	0.0376887	0.962311	168.644
	91.3105	38.5213	0.495303	0.0502604	0.94974	178.591
	78.4702	39.4728	0.495303	0.0502604	0.94974	178.591
	73.2387	30.4366	0.485732	0.0466315	0.953369	175.72
	60.3978	29.9612	0.485732	0.0466315	0.953369	175.72
	10.4625	8.56014	0.485732	0.0466315	0.953369	175.72
	55.1669	38.9974	0.485732	0.0466315	0.953369	175.72
	39.9482	37.0951	0.485732	0.0466315	0.953369	175.72
	37.5705	28.5343	0.485732	0.0466315	0.953369	175.72
	27.5834	24.7296	0.485732	0.0466315	0.953369	175.72
	17.121	30.9127	0.485732	0.0466315	0.953369	175.72
	17.5964	42.326	0.47777	0.0436122	0.956388	173.331
	9.51165	49.4599	0.47777	0.0436122	0.956388	173.331
	29.4858	47.0821	0.47777	0.0436122	0.956388	173.331
	59.447	46.1306	0.47777	0.0436122	0.956388	173.331
	72.7633	46.6067	0.47777	0.0436122	0.956388	173.331
	19.4987	4.75548	0.47777	0.0436122	0.956388	173.331
	98.4444	63.727	0.47777	0.0436122	0.956388	173.331
	85.6035	68.0071	0.47777	0.0436122	0.956388	173.331
	75.6164	61.8247	0.47777	0.0436122	0.956388	173.331
	65.1539	67.5317	0.47777	0.0436122	0.956388	173.331
	54.6915	58.9715	0.485732	0.0466315	0.953369	175.72
	42.326	64.6785	0.485732	0.0466315	0.953369	175.72
	31.3881	58.9715	0.47777	0.0436122	0.956388	173.331
	22.3519	66.1048	0.47777	0.0436122	0.956388	173.331
	11.8894	61.8247	0.47777	0.0436122	0.956388	173.331
	2.85315	70.3855	0.47777	0.0436122	0.956388	173.331
	39.4728	9.51165	0.47777	0.0436122	0.956388	173.331
	3.80466	80.3726	0.47777	0.0436122	0.956388	173.331
	18.5472	85.6035	0.47777	0.0436122	0.956388	173.331
	24.7296	79.4211	0.47777	0.0436122	0.956388	173.331
	33.2904	82.7503	0.485732	0.0466315	0.953369	175.72
	42.326	75.6164	0.485732	0.0466315	0.953369	175.72
	54.2154	83.2257	0.462148	0.0376887	0.962311	168.644
	64.2024	78.9457	0.469952	0.0406478	0.959352	170.986
	73.2387	87.0304	0.462148	0.0376887	0.962311	168.644
	83.2257	83.2257	0.462148	0.0376887	0.962311	168.644
	93.2128	91.7859	0.462148	0.0376887	0.962311	168.644
	45.6552	18.0718	0.462148	0.0376887	0.962311	168.644
	102.249	88.4573	0.462148	0.0376887	0.962311	168.644
	107.48	74.1895	0.462148	0.0376887	0.962311	168.644
	118.418	73.7141	0.495303	0.0502604	0.94974	178.591
	112.236	94.6397	0.495303	0.0502604	0.94974	178.591
	113.662	104.627	0.462148	0.0376887	0.962311	168.644
	94.1643	109.858	0.362754	0	1	138.826
	89.8835	102.724	0.462148	0.0376887	0.962311	168.644
	79.4211	106.529	0.462148	0.0376887	0.962311	168.644
	70.8609	100.822	0.462148	0.0376887	0.962311	168.644
	59.9224	104.151	0.469952	0.0406478	0.959352	170.986
	52.7891	17.5964	0.462148	0.0376887	0.962311	168.644
	56.1177	110.809	0.462148	0.0376887	0.962311	168.644
	50.8868	93.6882	0.485732	0.0466315	0.953369	175.72
	38.5213	94.1643	0.495303	0.0502604	0.94974	178.591
	34.2413	101.773	0.495303	0.0502604	0.94974	178.591
	39.9482	111.76	0.495303	0.0502604	0.94974	178.591
	20.4495	98.9198	0.495303	0.0502604	0.94974	178.591
	11.8894	106.054	0.495303	0.0502604	0.94974	178.591
	11.8894	117.943	0.485732	0.0466315	0.953369	175.72
	97.4929	27.108	0.495303	0.0502604	0.94974	178.591
	58.4961	7.60932	0.495303	0.0502604	0.94974	178.591
	91.3105	16.1695	0.495303	0.0502604	0.94974	178.591
	99.3952	4.28007	0.462148	0.0376887	0.962311	168.644
	Source data for spatial map of measured vertex displacement (active bacteria)
	X_um	Y_um	stdev_um	color_R	color_B	size
	6.1824	7.60932	1.75947	1	0	557.84
	23.7788	7.60932	1.75947	1	0	557.84
	19.0233	18.5472	1.75947	1	0	557.84
	5.23158	21.8764	1.75947	1	0	557.84
	6.65781	30.4366	1.75947	1	0	557.84
	9.03624	17.121	1.75947	1	0	557.84
	22.3519	27.5834	1.75947	1	0	557.84
	29.0104	29.9612	1.75947	1	0	557.84
	38.9974	22.3519	1.75947	1	0	557.84
	38.9974	12.3648	1.75947	1	0	557.84
	30.9127	6.1824	1.75947	1	0	557.84
	47.0821	8.56014	1.75947	1	0	557.84
	53.74	12.3648	1.75947	1	0	557.84
	61.3493	6.1824	1.75947	1	0	557.84
	71.3363	9.51165	1.75947	1	0	557.84
	74.6656	20.4495	1.75947	1	0	557.84
	62.3001	29.0104	1.75947	1	0	557.84
	53.2645	23.7788	1.75947	1	0	557.84
	46.6067	26.6319	1.75947	1	0	557.84
	33.2904	39.9482	1.75947	1	0	557.84
	45.1798	38.5213	1.75947	1	0	557.84
	28.0588	47.5576	1.75947	1	0	557.84
	19.0233	50.4107	1.75947	1	0	557.84
	12.8402	45.1798	1.75947	1	0	557.84
	92.262	7.60932	1.75947	1	0	557.84
	80.848	20.4495	1.75947	1	0	557.84
	83.7011	25.6811	1.75947	1	0	557.84
	96.0666	26.1565	1.75947	1	0	557.84
	103.675	16.6449	1.75947	1	0	557.84
	102.249	9.03624	1.75947	1	0	557.84
	109.858	3.32925	1.75947	1	0	557.84
	115.565	4.75548	1.75947	1	0	557.84
	117.467	13.3163	1.75947	1	0	557.84
	113.187	18.0718	1.75947	1	0	557.84
	116.041	25.2057	1.75947	1	0	557.84
	106.529	36.619	1.75947	1	0	557.84
	98.4444	35.6682	1.75947	1	0	557.84
	89.8835	42.8021	1.75947	1	0	557.84
	79.8965	36.619	0.891825	0.335344	0.664656	297.547
	72.2872	41.3752	0.634379	0.138127	0.861873	220.314
	63.2516	36.619	0.454068	0	1	166.22
	51.8376	43.2775	0.634379	0.138127	0.861873	220.314
	43.2775	60.3978	0.891825	0.335344	0.664656	297.547
	31.8635	57.5446	0.891825	0.335344	0.664656	297.547
	24.2542	65.6293	1.75947	1	0	557.84
	16.1695	62.3001	0.891825	0.335344	0.664656	297.547
	5.70699	66.1048	1.75947	1	0	557.84
	4.75548	72.7633	1.75947	1	0	557.84
	12.3648	81.7988	0.891825	0.335344	0.664656	297.547
	24.7296	81.3234	0.891825	0.335344	0.664656	297.547
	28.0588	76.5679	1.75947	1	0	557.84
	42.326	76.5679	0.891825	0.335344	0.664656	297.547
	46.1306	70.8609	0.891825	0.335344	0.664656	297.547
	58.02	69.434	0.634379	0.138127	0.861873	220.314
	59.9224	58.9715	0.454068	0	1	166.22
	71.3363	52.7891	0.57615	0.0935207	0.906479	202.845
	76.5679	56.1177	1.75947	1	0	557.84
	93.6882	55.1669	1.75947	1	0	557.84
	104.627	53.2645	1.75947	1	0	557.84
	109.382	42.8021	1.75947	1	0	557.84
	118.894	43.7529	1.75947	1	0	557.84
	117.943	59.4469	1.75947	1	0	557.84
	109.382	60.3978	1.75947	1	0	557.84
	95.5905	70.8609	1.75947	1	0	557.84
	90.835	66.1048	1.75947	1	0	557.84
	74.1895	67.5317	1.75947	1	0	557.84
	79.4211	70.8609	0.634379	0.138127	0.861873	220.314
	91.7859	82.7503	0.634379	0.138127	0.861873	220.314
	79.8965	81.7988	1.75947	1	0	557.84
	72.7633	87.0304	1.75947	1	0	557.84
	62.3001	72.2872	1.75947	1	0	557.84
	62.3001	81.3234	1.75947	1	0	557.84
	53.74	87.0304	1.75947	1	0	557.84
	45.1798	84.6526	1.75947	1	0	557.84
	38.5213	93.2128	1.75947	1	0	557.84
	28.0588	91.3105	1.75947	1	0	557.84
	5.23158	90.3596	0.891825	0.335344	0.664656	297.547
	19.4987	103.2	0.891825	0.335344	0.664656	297.547
	2.85315	113.187	0.454068	0	1	166.22
	7.13391	118.894	0.634379	0.138127	0.861873	220.314
	19.0233	117.467	0.634379	0.138127	0.861873	220.314
	22.828	109.382	1.75947	1	0	557.84
	32.815	111.285	1.75947	1	0	557.84
	36.1436	117.943	0.891825	0.335344	0.664656	297.547
	40.4236	100.822	0.891825	0.335344	0.664656	297.547
	49.9353	105.102	1.75947	1	0	557.84
	57.0692	99.8706	1.75947	1	0	557.84
	65.6293	102.724	1.75947	1	0	557.84
	73.2387	96.0666	1.75947	1	0	557.84
	81.3234	102.249	0.891825	0.335344	0.664656	297.547
	70.3855	113.662	0.891825	0.335344	0.664656	297.547
	78.4702	113.662	0.454068	0	1	166.22
	97.9683	107.48	0.454068	0	1	166.22
	90.3596	99.3952	0.634379	0.138127	0.861873	220.314
	94.6397	89.8835	0.634379	0.138127	0.861873	220.314
	103.2	88.9327	1.75947	1	0	557.84
	108.431	99.8706	1.75947	1	0	557.84
	111.285	78.9457	1.75947	1	0	557.84

## Sheet: Fig. 2e
Figure 2e.
	Powerspectrum (heat-killed control)
	Frequency_Hz	Powerspectrum_control_um^2/Hz	Powerspectrum__active_um^2/Hz
	0	184.009	906.776
	0.005	48.4431	213.687
	0.01	30.1501	180.363
	0.015	18.1942	97.6113
	0.02	13.6054	114.235
	0.025	11.486	77.3059
	0.03	9.0312	62.8284
	0.035	6.90176	55.532
	0.04	7.2395	49.6184
	0.045	6.99364	40.357
	0.05	7.21808	46.5283
	0.055	6.51695	48.5121
	0.06	5.83084	36.2805
	0.065	6.7578	42.7165
	0.07	6.50132	35.3646
	0.075	5.11582	28.6919
	0.08	5.31573	33.1834
	0.085	5.73419	33.5422
	0.09	5.83951	28.6495
	0.095	6.51157	32.3179
	0.1	4.93693	30.2646
	0.105	5.82217	24.5477
	0.11	6.40133	23.7028
	0.115	5.63061	25.5814
	0.12	6.34226	24.3379
	0.125	4.7621	21.0201
	0.13	5.45068	24.7013
	0.135	4.34166	19.1973
	0.14	5.49686	25.0821
	0.145	4.66852	21.2205
	0.15	5.31461	18.1204
	0.155	5.69945	17.3584
	0.16	6.13712	21.278
	0.165	6.96014	17.4242
	0.17	5.91359	20.7785
	0.175	5.94079	18.0676
	0.18	5.64201	16.2454
	0.185	5.35021	18.586
	0.19	4.98223	17.5331
	0.195	5.71209	14.1761
	0.2	5.29133	15.1279
	0.205	5.42321	16.3773
	0.21	6.63432	14.8448
	0.215	6.25502	15.1953
	0.22	4.9541	13.5729
	0.225	4.94219	14.0551
	0.23	5.58816	16.0417
	0.235	5.73491	15.9052
	0.24	5.41753	12.2067
	0.245	6.11112	15.4692
	0.25	5.45878	13.2715
	0.255	5.45194	12.962
	0.26	5.11718	15.1001
	0.265	6.09656	12.7513
	0.27	5.17947	13.3662
	0.275	5.35461	12.6498
	0.28	5.09828	14.8969
	0.285	5.05611	12.7239
	0.29	5.22165	13.974
	0.295	5.42261	15.3291
	0.3	5.39242	12.4538
	0.305	5.62188	12.5841
	0.31	5.78431	13.3707
	0.315	5.29685	12.1856
	0.32	4.96011	14.3781
	0.325	4.77065	11.781
	0.33	4.39254	11.8758
	0.335	4.89286	13.0267
	0.34	4.58624	13.7277
	0.345	5.15207	12.2367
	0.35	4.3605	14.2519
	0.355	4.79128	12.2618
	0.36	5.54657	13.2898
	0.365	5.43211	12.169
	0.37	5.60771	12.2684
	0.375	5.55886	12.418
	0.38	5.21946	11.7836
	0.385	5.52184	14.2804
	0.39	6.19887	12.08
	0.395	4.8526	12.7956
	0.4	5.4479	11.0888
	0.405	4.75948	12.3361
	0.41	5.33449	13.015
	0.415	5.99658	12.1004
	0.42	6.22457	11.692
	0.425	6.0279	14.0746
	0.43	5.20423	11.5419
	0.435	5.43295	12.7287
	0.44	4.60753	12.0844
	0.445	4.86489	12.8489
	0.45	5.00712	11.2754
	0.455	5.04203	11.8902
	0.46	5.74035	12.8571
	0.465	4.93748	11.9657
	0.47	4.20602	12.3991
	0.475	5.40722	11.9617
	0.48	4.59171	10.6934
	0.485	4.66038	12.9414
	0.49	4.91594	11.4466
	0.495	5.38071	11.1446
	-0.5	5.51326	12.2497
	-0.495	5.41394	11.6294
	-0.49	5.13036	13.6537
	-0.485	5.00974	11.6674
	-0.48	5.1545	13.4387
	-0.475	4.6348	12.1286
	-0.47	5.26809	12.2575
	-0.465	5.22706	12.7863
	-0.46	5.42303	12.3227
	-0.455	5.2492	12.5883
	-0.45	5.56026	12.4857
	-0.445	5.47881	11.6639
	-0.44	5.13634	11.3948
	-0.435	5.17281	11.2417
	-0.43	5.56212	12.0784
	-0.425	5.05666	10.2657
	-0.42	5.49767	11.4878
	-0.415	4.81108	11.2276
	-0.41	5.39297	10.583
	-0.405	5.38932	11.7027
	-0.4	5.14049	11.0786
	-0.395	5.18524	10.3708
	-0.39	4.4882	11.2967
	-0.385	4.42373	12.5958
	-0.38	5.1051	11.0525
	-0.375	5.94667	12.882
	-0.37	5.87517	12.2413
	-0.365	5.99092	12.0078
	-0.36	4.84493	12.1449
	-0.355	5.30975	10.2275
	-0.35	5.22757	11.4161
	-0.345	4.64189	10.9796
	-0.34	5.10859	11.194
	-0.335	5.63934	9.42248
	-0.33	5.4652	11.454
	-0.325	5.42806	11.011
	-0.32	5.29243	12.2471
	-0.315	4.81582	10.7276
	-0.31	5.33157	11.6875
	-0.305	5.29475	10.9778
	-0.3	4.62272	11.3351
	-0.295	5.39517	10.67
	-0.29	5.07706	9.95348
	-0.285	5.10147	12.2521
	-0.28	5.26126	10.2985
	-0.275	4.76901	11.5059
	-0.27	5.04397	10.9468
	-0.265	5.37545	10.663
	-0.26	5.42024	10.3106
	-0.255	5.49579	10.2968
	-0.25	4.52945	11.3637
	-0.245	4.6561	11.1014
	-0.24	4.86957	9.81649
	-0.235	4.27221	11.665
	-0.23	5.50448	10.4522
	-0.225	5.48061	10.4372
	-0.22	4.61745	10.6948
	-0.215	4.67911	11.0488
	-0.21	5.13156	10.7845
	-0.205	5.03667	9.85336
	-0.2	4.68915	11.178
	-0.195	4.60859	10.7152
	-0.19	4.9399	11.7622
	-0.185	5.14736	10.1801
	-0.18	5.61811	11.5006
	-0.175	6.19779	10.9239
	-0.17	5.7204	12.71
	-0.165	5.71769	10.3362
	-0.16	5.56067	10.2277
	-0.155	5.66746	10.2465
	-0.15	4.86322	11.1733
	-0.145	5.00057	11.3677
	-0.14	5.46009	11.8209
	-0.135	5.57211	11.0704
	-0.13	5.23626	11.5533
	-0.125	5.68112	10.8506
	-0.12	4.98672	11.0669
	-0.115	4.80822	11.693
	-0.11	4.81655	11.7089
	-0.105	4.72246	12.4189
	-0.1	4.94901	12.4259
	-0.095	5.52076	10.2083
	-0.09	5.02485	11.3147
	-0.085	4.61264	11.2143
	-0.08	5.07264	10.3105
	-0.075	4.12913	10.9469
	-0.07	5.42029	11.3275
	-0.065	5.31695	11.5985
	-0.06	5.24429	12.1338
	-0.055	4.84965	11.5108
	-0.05	5.15693	12.2559
	-0.045	4.54835	12.1129
	-0.04	5.17633	12.1596
	-0.035	5.26759	10.5302
	-0.03	5.14279	11.1268
	-0.025	5.52117	10.7495
	-0.02	4.80945	10.9128
	-0.015	5.28156	9.3153
	-0.01	4.73305	10.0162
	-0.005	5.21887	10.7459
	Powerspectrum fitting curves
	Frequency_Hz	fit_control	fit_active
	0	50.7407	329.815
	0.005	43.9572	285.722
	0.01	31.374	203.931
	0.015	21.2403	138.062
	0.02	14.6263	95.0712
	0.025	10.4447	67.8907
	0.03	7.74011	50.3107
	0.035	5.92646	38.522
	0.04	4.66515	30.3235
	0.045	3.75857	24.4307
	0.05	3.0879	20.0714
	0.055	2.57923	16.765
	0.06	2.18501	14.2026
	0.065	1.87372	12.1792
	0.07	1.62386	10.5551

## Sheet: Fig. 3a
Figure 3a.
	Bin Center (um)	Frequency
	-5.53437	0
	-5.28667	0
	-5.03897	0
	-4.79128	0
	-4.54358	0
	-4.29588	0
	-4.04818	1
	-3.80049	0
	-3.55279	0
	-3.30509	0
	-3.05739	0
	-2.8097	0
	-2.562	0
	-2.3143	0
	-2.06661	0
	-1.81891	0
	-1.57121	0
	-1.32351	7
	-1.07582	136
	-0.828121	1056
	-0.580423	7736
	-0.332726	24582
	-0.0850291	128706
	0.162668	34814
	0.410365	11314
	0.658062	2058
	0.90576	203
	1.15346	25
	1.40115	0
	1.64885	0
	1.89655	0
	2.14425	0
	2.39194	0
	2.63964	0
	2.88734	1
	3.13503	0
	3.38273	0
	3.63043	0
	3.87813	0
	4.12582	0
	4.37352	0
	4.62122	0
	4.86891	1
	5.11661	0
	5.36431	0
	5.61201	0
	5.8597	0
	6.1074	0
	6.3551	0
	6.60279	0
	-5.43529	47
	-5.18759	0
	-4.93989	3
	-4.6922	0
	-4.4445	0
	-4.1968	0
	-3.9491	0
	-3.70141	0
	-3.45371	0
	-3.20601	39
	-2.95832	6
	-2.71062	12
	-2.46292	86
	-2.21522	4
	-1.96753	44
	-1.71983	38
	-1.47213	80
	-1.22444	140
	-0.976739	330
	-0.729042	1475
	-0.481345	8711
	-0.233647	23485
	0.0140498	88018
	0.261747	30781
	0.509444	12186
	0.757141	2852
	1.00484	419
	1.25254	130
	1.50023	49
	1.74793	63
	1.99563	9
	2.24332	4
	2.49102	0
	2.73872	3
	2.98642	2
	3.23411	2
	3.48181	0
	3.72951	74
	3.9772	1
	4.2249	25
	4.4726	28
	4.7203	4
	4.96799	1
	5.21569	4
	5.46339	8
	5.71108	5
	5.95878	0
	6.20648	0
	6.45418	0
	6.70187	32

## Sheet: Fig. 3b
Figure 3d.
	Shape index s	\sigma
	3.78465	0.0497387
	3.77557	0.0400371
	3.84325	0.558981
	3.8405	0.481566
	3.81958	0.352791
	3.79004	0.149282
	3.7729	0.0817007
	3.79718	0.457596
	3.82192	0.42941
	3.78506	0.262288

## Sheet: Fig. 3d
Figure 3d.
	Effective volume fraction	Vertex std. dev
	0.023958	0.435489
	0.00412839	0.191042
	0.0151378	0.334133
	0.00964917	0.234407
	0.0241397	0.655291
	0.0134183	0.315537
	0.0170541	0.130045
	0.0160846	0.137985
	0.0186505	0.374814
	0.00629486	0.374445
	0.00475239	0.296463
	0.00567336	0.221626
	0.00483087	0.105586
	0.00845177	0.356221
	0.00363754	0.308218
	0.0419665	0.599411
	0.0386331	0.51573
	0.0386331	0.276319
	0.0204554	0.549722
	0.0128427	0.484791
	0.0154032	0.226488
	0.00378215	0.175591

## Sheet: Fig. 3e
Figure 3e.
	Source data for cross-correlation analysis
	Distance_nm	Cross_correlation
	23.5271	0.0839962
	41.5036	0.128876
	75.0869	0.187767
	84.2371	0.144244
	120.864	-0.133362
	30.2267	0.187683
	36.9269	0.39167
	51.4682	-0.0284048
	19.687	0.187803
	58.4744	0.139622
	66.0715	0.17335
	113.912	-0.137195
	104.996	0.0502938
	67.1481	-0.0087403
	46.0398	0.318815
	11.7485	0.383349
	59.6118	0.219904
	103.163	-0.0486969
	92.0792	0.162757
	54.0575	0.140393
	89.4139	-0.113724
	87.5516	-0.103431
	87.9695	0.0841834
	90.2727	0.0840966
	61.7294	0.081268
	82.2534	0.211258
	102.112	-0.07602
	77.9344	0.0773966
	66.5353	0.350492
	101.029	-0.0787494
	72.1902	0.265449
	77.715	-0.228106
	105.302	0.284133
	76.4953	-0.0431496
	72.6606	0.0577999
	53.15	0.109861
	30.8931	0.424743
	78.3087	-0.0352731
	76.2432	0.335426
	36.4797	0.419156
	37.6444	0.395595
	32.8118	0.329242
	41.1934	0.102178
	79.7003	0.0238102
	66.0131	0.204752
	60.6548	0.0688563
	25.68	0.399738
	38.6729	0.346003
	6.04538	0.383656
	20.2867	0.456868
	34.9046	0.430485
	21.9723	0.209883
	70.2479	0.031375
	22.2408	0.226986
	63.4952	0.147519
	80.751	0.0878134
	25.2826	0.275777
	74.5598	0.0234546
	30.938	0.482612
	33.2623	0.135207
	0	1
	12.554	0.178822
	30.0914	0.316951
	10.5921	0.3172
	20.6503	0.404528
	57.0901	0.441328
	55.653	0.0740217
	62.2683	0.204654
	41.0096	0.351159
	18.4668	0.340105
	47.3209	0.0407111
	45.4772	-0.164064
	18.0655	-0.0170352
	48.7869	0.30386
	87.2893	0.163046
	79.9671	-0.153292
	80.2813	0.0634229
	82.4287	0.0955434
	40.135	0.412385
	69.264	0.283427
	35.1244	0.419952
	89.1205	0.0378492
	93.2514	0.406681
	31.3123	0.360266
	71.459	0.271134
	31.5824	0.249263
	63.2198	0.392356
	47.3951	0.1207
	43.8088	0.278618
	57.0617	-0.0804266
	31.7144	0.248671
	41.6432	0.370522
	52.028	0.196476
	60.8523	0.302065
	79.3361	0.182288
	60.48	-0.152467
	43.5398	0.107838
	65.7189	0.48407

## Sheet: Fig. 3f
Figure 3f.
	Source Data for time series of vertex displacement within 60-second segments
			t=0				t=120s				t=180s
	X_um	Y_um	stdev	colors_R	colors_B	size	stdev	colors_R	colors_B	size	stdev	colors_R	colors_B	size
	6.1824	7.60932	0.344807	0.114936	0.885064	133.442	0	0	1	30	0.338031	0.112677	0.887323	131.409
	23.7788	7.60932	0.241224	0.080408	0.919592	102.367	0.0883338	0.0294446	0.970555	56.5001	0.310928	0.103643	0.896357	123.278
	19.0233	18.5472	0.0883338	0.0294446	0.970555	56.5001	0.172114	0.0573712	0.942629	81.6341	0	0	1	30
	5.23158	21.8764	0.423322	0.141107	0.858893	156.997	0.284259	0.0947531	0.905247	115.278	0.469952	0.156651	0.843349	170.986
	6.65781	30.4366	0.436246	0.145415	0.854585	160.874	0.335478	0.111826	0.888174	130.643	0.344807	0.114936	0.885064	133.442
	9.03624	17.121	0	0	1	30	0.426586	0.142195	0.857805	157.976	0.221504	0.0738346	0.926165	96.4511
	22.3519	27.5834	0	0	1	30	0.261738	0.0872459	0.912754	108.521	0.391506	0.130502	0.869498	147.452
	29.0104	29.9612	0	0	1	30	0.175163	0.0583878	0.941612	82.549	0	0	1	30
	38.9974	22.3519	0	0	1	30	0.288648	0.0962159	0.903784	116.594	0.32323	0.107743	0.892257	126.969
	38.9974	12.3648	0.266989	0.0889962	0.911004	110.097	0.123862	0.0412873	0.958713	67.1586	0	0	1	30
	30.9127	6.1824	0	0	1	30	0.369971	0.123324	0.876676	140.991	0	0	1	30
	47.0821	8.56014	0	0	1	30	0.430291	0.14343	0.85657	159.087	0.343268	0.114423	0.885577	132.98
	53.74	12.3648	0	0	1	30	0.6484	0.216133	0.783867	224.52	0.374767	0.124922	0.875078	142.43
	61.3493	6.1824	0.207	0.069	0.931	92.1	0.825281	0.275094	0.724906	277.584	0.328102	0.109367	0.890633	128.431
	71.3363	9.51165	0.172114	0.0573712	0.942629	81.6341	0.606676	0.202225	0.797775	212.003	0	0	1	30
	74.6656	20.4495	0.389477	0.129826	0.870174	146.843	0.449238	0.149746	0.850254	164.771	0	0	1	30
	62.3001	29.0104	0	0	1	30	0.531369	0.177123	0.822877	189.411	0	0	1	30
	53.2645	23.7788	0	0	1	30	0.706194	0.235398	0.764602	241.858	0	0	1	30
	46.6067	26.6319	0	0	1	30	0.439413	0.146471	0.853529	161.824	0	0	1	30
	33.2904	39.9482	0	0	1	30	0.31199	0.103997	0.896003	123.597	0	0	1	30
	45.1798	38.5213	0	0	1	30	0.449238	0.149746	0.850254	164.771	0	0	1	30
	28.0588	47.5576	0.430139	0.14338	0.85662	159.042	0.354453	0.118151	0.881849	136.336	0.2697	0.0899001	0.9101	110.91
	19.0233	50.4107	0.293643	0.0978811	0.902119	118.093	0.289793	0.0965977	0.903402	116.938	0.462148	0.154049	0.845951	168.644
	12.8402	45.1798	0.338031	0.112677	0.887323	131.409	0.361836	0.120612	0.879388	138.551	0.465433	0.155144	0.844856	169.63
	92.262	7.60932	0	0	1	30	0.685384	0.228461	0.771539	235.615	0.332504	0.110835	0.889165	129.751
	80.848	20.4495	0.150379	0.0501262	0.949874	75.1136	0.75288	0.25096	0.74904	255.864	0.172114	0.0573712	0.942629	81.6341
	83.7011	25.6811	0	0	1	30	0.665608	0.221869	0.77813	229.683	0.246378	0.0821261	0.917874	103.913
	96.0666	26.1565	0	0	1	30	0.519156	0.173052	0.826948	185.747	0.207	0.069	0.931	92.1
	103.675	16.6449	0	0	1	30	0.633855	0.211285	0.788715	220.156	0.343268	0.114423	0.885577	132.98
	102.249	9.03624	0	0	1	30	0.722126	0.240709	0.759291	246.638	0.123862	0.0412873	0.958713	67.1586
	109.858	3.32925	0	0	1	30	0.37723	0.125743	0.874257	143.169	0	0	1	30
	115.565	4.75548	0	0	1	30	0.447617	0.149206	0.850794	164.285	0.123862	0.0412873	0.958713	67.1586
	117.467	13.3163	0	0	1	30	0.538904	0.179635	0.820365	191.671	0.0883338	0.0294446	0.970555	56.5001
	113.187	18.0718	0	0	1	30	0.599217	0.199739	0.800261	209.765	0.344807	0.114936	0.885064	133.442
	116.041	25.2057	0.343268	0.114423	0.885577	132.98	0.416546	0.138849	0.861151	154.964	0	0	1	30
	106.529	36.619	0	0	1	30	0.29454	0.0981801	0.90182	118.362	0.343268	0.114423	0.885577	132.98
	98.4444	35.6682	0.284259	0.0947531	0.905247	115.278	0.565724	0.188575	0.811425	199.717	0.175163	0.0583878	0.941612	82.549
	89.8835	42.8021	0.150379	0.0501262	0.949874	75.1136	0.492218	0.164073	0.835927	177.666	0.0883338	0.0294446	0.970555	56.5001
	79.8965	36.619	0	0	1	30	0.441669	0.147223	0.852777	162.501	0.207	0.069	0.931	92.1
	72.2872	41.3752	0.340177	0.113392	0.886608	132.053	0.23086	0.0769534	0.923047	99.2581	0	0	1	30
	63.2516	36.619	0	0	1	30	0.232006	0.0773352	0.922665	99.6017	0	0	1	30
	51.8376	43.2775	0.234552	0.0781839	0.921816	100.366	0.43806	0.14602	0.85398	161.418	0	0	1	30
	43.2775	60.3978	0	0	1	30	0.310072	0.103357	0.896643	123.022	0.341923	0.113974	0.886026	132.577
	31.8635	57.5446	0.355943	0.118648	0.881352	136.783	0.212672	0.0708906	0.929109	93.8015	0	0	1	30
	24.2542	65.6294	0	0	1	30	0.123862	0.0412873	0.958713	67.1586	0	0	1	30
	16.1695	62.3001	0	0	1	30	0.0883338	0.0294446	0.970555	56.5001	0	0	1	30
	5.70699	66.1048	0.687695	0.229232	0.770768	236.309	0.152131	0.0507104	0.94929	75.6394	0	0	1	30
	4.75548	72.7633	0	0	1	30	0.0883338	0.0294446	0.970555	56.5001	0	0	1	30
	12.3648	81.7988	0	0	1	30	0.123862	0.0412873	0.958713	67.1586	0.284259	0.0947531	0.905247	115.278
	24.7296	81.3234	0.246378	0.0821261	0.917874	103.913	0.125973	0.0419911	0.958009	67.792	0.241224	0.080408	0.919592	102.367
	28.0588	76.5679	0.329109	0.109703	0.890297	128.733	0.371931	0.123977	0.876023	141.579	0.172114	0.0573712	0.942629	81.6341
	42.326	76.5679	0	0	1	30	0.193462	0.0644874	0.935513	88.0387	0.234552	0.0781839	0.921816	100.366
	46.1306	70.8609	0	0	1	30	0.293643	0.0978811	0.902119	118.093	0	0	1	30
	58.02	69.434	0.344807	0.114936	0.885064	133.442	0.317655	0.105885	0.894115	125.297	0.123862	0.0412873	0.958713	67.1586
	59.9224	58.9715	0	0	1	30	0.194821	0.0649405	0.93506	88.4464	0	0	1	30
	71.3363	52.7891	0	0	1	30	0.439868	0.146623	0.853377	161.96	0	0	1	30
	76.5679	56.1177	0	0	1	30	0.455814	0.151938	0.848062	166.744	0	0	1	30
	93.6882	55.1669	0	0	1	30	0.426275	0.142092	0.857908	157.883	0.234552	0.0781839	0.921816	100.366
	104.627	53.2645	0.123862	0.0412873	0.958713	67.1586	0.409984	0.136661	0.863339	152.995	0.207	0.069	0.931	92.1
	109.382	42.8021	0	0	1	30	0.358903	0.119634	0.880366	137.671	0	0	1	30
	118.894	43.7529	0	0	1	30	0.391002	0.130334	0.869666	147.301	0.335478	0.111826	0.888174	130.643
	117.943	59.447	0	0	1	30	0.253782	0.084594	0.915406	106.135	0.123862	0.0412873	0.958713	67.1586
	109.382	60.3978	0	0	1	30	0.487768	0.162589	0.837411	176.33	0.123862	0.0412873	0.958713	67.1586
	95.5905	70.8609	0.190709	0.0635697	0.93643	87.2127	0.32323	0.107743	0.892257	126.969	0.0883338	0.0294446	0.970555	56.5001
	90.835	66.1048	0	0	1	30	0.509123	0.169708	0.830292	182.737	0.291835	0.0972785	0.902721	117.551
	74.1895	67.5317	0.316199	0.1054	0.8946	124.86	0.346911	0.115637	0.884363	134.073	0.150379	0.0501262	0.949874	75.1136
	79.4211	70.8609	0.124924	0.0416415	0.958359	67.4773	0.52687	0.175623	0.824377	188.061	0.123862	0.0412873	0.958713	67.1586
	91.7859	82.7503	0.246378	0.0821261	0.917874	103.913	0.428752	0.142917	0.857083	158.626	0.360007	0.120002	0.879997	138.002
	79.8965	81.7988	0	0	1	30	0.291835	0.0972785	0.902721	117.551	0	0	1	30
	72.7633	87.0304	0.221504	0.0738346	0.926165	96.4511	0.207	0.069	0.931	92.1	0	0	1	30
	62.3001	72.2872	0	0	1	30	0.37015	0.123383	0.876617	141.045	0	0	1	30
	62.3001	81.3234	0	0	1	30	0.292291	0.0974303	0.90257	117.687	0.298777	0.0995923	0.900408	119.633
	53.74	87.0304	0.456249	0.152083	0.847917	166.875	0.0883338	0.0294446	0.970555	56.5001	0	0	1	30
	45.1798	84.6526	0	0	1	30	0.194821	0.0649405	0.93506	88.4464	0.190709	0.0635697	0.93643	87.2127
	38.5213	93.2128	0.26525	0.0884166	0.911583	109.575	0.221504	0.0738346	0.926165	96.4511	0.345	0.115	0.885	133.5
	28.0588	91.3105	0.257149	0.0857164	0.914284	107.145	0.325266	0.108422	0.891578	127.58	0.190709	0.0635697	0.93643	87.2127
	5.23158	90.3596	0.123862	0.0412873	0.958713	67.1586	0	0	1	30	0.221504	0.0738346	0.926165	96.4511
	19.4987	103.2	0	0	1	30	0.369971	0.123324	0.876676	140.991	0.312832	0.104277	0.895723	123.85
	2.85315	113.187	0.338031	0.112677	0.887323	131.409	0.246378	0.0821261	0.917874	103.913	0.266989	0.0889962	0.911004	110.097
	7.13391	118.894	0	0	1	30	0.345	0.115	0.885	133.5	0.320974	0.106991	0.893009	126.292
	19.0233	117.467	0	0	1	30	0.234552	0.0781839	0.921816	100.366	0.337051	0.11235	0.88765	131.115
	22.828	109.382	0.306429	0.102143	0.897857	121.929	0.406914	0.135638	0.864362	152.074	0.280513	0.0935042	0.906496	114.154
	32.815	111.285	0.310928	0.103643	0.896357	123.278	0.271894	0.0906315	0.909369	111.568	0.344234	0.114745	0.885255	133.27
	36.1436	117.943	0.190709	0.0635697	0.93643	87.2127	0.207	0.069	0.931	92.1	0.338031	0.112677	0.887323	131.409
	40.4237	100.822	0.172114	0.0573712	0.942629	81.6341	0.355943	0.118648	0.881352	136.783	0.0883338	0.0294446	0.970555	56.5001
	49.9353	105.102	0.325266	0.108422	0.891578	127.58	0.241224	0.080408	0.919592	102.367	0.320974	0.106991	0.893009	126.292
	57.0692	99.8706	0.345	0.115	0.885	133.5	0.340177	0.113392	0.886608	132.053	0	0	1	30
	65.6294	102.724	0.402008	0.134003	0.865997	150.602	0.0883338	0.0294446	0.970555	56.5001	0	0	1	30
	73.2387	96.0666	0	0	1	30	0.403484	0.134495	0.865505	151.045	0.340177	0.113392	0.886608	132.053
	81.3234	102.249	0.0883338	0.0294446	0.970555	56.5001	0.152131	0.0507104	0.94929	75.6394	0.123862	0.0412873	0.958713	67.1586
	70.3855	113.662	0.0883338	0.0294446	0.970555	56.5001	0.190709	0.0635697	0.93643	87.2127	0	0	1	30
	78.4702	113.662	0.124924	0.0416415	0.958359	67.4773	0.423784	0.141261	0.858739	157.135	0.250636	0.0835452	0.916455	105.191
	97.9683	107.48	0.430753	0.143584	0.856416	159.226	0.2697	0.0899001	0.9101	110.91	0	0	1	30
	90.3596	99.3952	0.234552	0.0781839	0.921816	100.366	0.318283	0.106094	0.893906	125.485	0	0	1	30
	94.6397	89.8835	0.385896	0.128632	0.871368	145.769	0.545617	0.181872	0.818128	193.685	0.369253	0.123084	0.876915	140.776
	103.2	88.9327	0.325266	0.108422	0.891578	127.58	0.310928	0.103643	0.896357	123.278	0.345	0.115	0.885	133.5
	108.431	99.8706	0.344234	0.114745	0.885255	133.27	0.318283	0.106094	0.893906	125.485	0	0	1	30
	111.285	78.9457	0	0	1	30	0.197519	0.0658398	0.93416	89.2558	0	0	1	30

[truncated: 3 more sheets: Fig. S1d, Fig. S6, Fig. S10]
